# Supplementary material for: Four new species of Pyropia (Bangiales, Rhodophyta) from the west coast of North America: the Pyropia lanceolata species complex updated
Source: PhytoKeys. 2015 Jun 25;(52):1–22. doi: 10.3897/phytokeys.52.5009 (PMC4549882; doi:10.3897/phytokeys.52.5009)
Supplement: XML Treatment for Pyropia montereyensis [file phytokeys.52.5009-treatment1.xml]

<!DOCTYPE tp:taxon-treatment
  PUBLIC "-//TaxonX//DTD Taxonomic Treatment Publishing DTD v0 20100105//EN" "tax-treatment-NSO.dtd">
<tp:taxon-treatment xmlns:tp="http://www.plazi.org/taxpub"><tp:treatment-meta><kwd-group><label>Taxon classification</label><kwd><named-content content-type="kingdom">Plantae</named-content></kwd><kwd><named-content content-type="order">Bangiales</named-content></kwd><kwd><named-content content-type="family">Bangiaceae</named-content></kwd></kwd-group><mixed-citation publication-type="journal"><person-group><name><surname>Lindstrom</surname><given-names>Sandra C.</given-names></name><name><surname>Hughey</surname><given-names>Jeffery R.</given-names></name><name><surname>Rosas</surname><given-names>Luis E. Aguilar</given-names></name></person-group><article-title>Four new species of <italic><tp:taxon-name><tp:taxon-name-part taxon-name-part-type="genus">Pyropia</tp:taxon-name-part></tp:taxon-name></italic> (<tp:taxon-name><tp:taxon-name-part taxon-name-part-type="order">Bangiales</tp:taxon-name-part></tp:taxon-name>, <tp:taxon-name><tp:taxon-name-part taxon-name-part-type="phylum">Rhodophyta</tp:taxon-name-part></tp:taxon-name>) from the west coast of North America: the <italic><tp:taxon-name><tp:taxon-name-part taxon-name-part-type="genus">Pyropia</tp:taxon-name-part> <tp:taxon-name-part taxon-name-part-type="species">lanceolata</tp:taxon-name-part></tp:taxon-name></italic> species complex updated</article-title><source>PhytoKeys</source><day>25</day><month>6</month><year>2015</year><volume>2015</volume><issue>52</issue><fpage>1</fpage><lpage>22</lpage><pub-id pub-id-type="doi">10.3897/phytokeys.52.5009</pub-id></mixed-citation></tp:treatment-meta><tp:nomenclature><tp:taxon-name>
                        <tp:taxon-name-part taxon-name-part-type="genus">Pyropia</tp:taxon-name-part>
                        <tp:taxon-name-part taxon-name-part-type="species">montereyensis</tp:taxon-name-part>
                    </tp:taxon-name><tp:taxon-authority>S.C. Lindstrom &amp; J.R. Hughey</tp:taxon-authority><tp:taxon-status xmlns:xlink="http://www.w3.org/1999/xlink" xlink:type="simple">sp. nov.</tp:taxon-status><xref ref-type="fig" rid="F2">Fig. 2</xref></tp:nomenclature><tp:treatment-sec sec-type="Description"><title>Description.</title><p>Thalli lanceolate and acuminate (occasionally oblanceolate) when young, becoming ovate to nearly orbiculate and often cleft when post-reproductive, base cuneate to strongly umbilicate when old; 50–75 mm thick when dried and young, 90–110 mm thick when old; males to at least 2.3 cm wide and 69 cm long; females to at least 4.8 cm wide and 68 cm long (although usually narrower; to 10 cm broad when old); color uniform throughout the thallus except for reproductive areas, olive green when fresh, drying to grayish or brownish purple. Thalli dioecious. Spermatangia in packets of 2–4 × 2–4 × 8–16. Zygotosporangia in packets of 2–4 × 2–4 × 4–8. Habitat: mid to high intertidal rock, usually associated with sand. Phenology: Winter to mid spring. Distinguished from other species of <italic><tp:taxon-name><tp:taxon-name-part taxon-name-part-type="genus">Pyropia</tp:taxon-name-part></tp:taxon-name></italic> by unique <italic>rbc</italic>L and 18S rRNA gene sequences.</p></tp:treatment-sec><tp:treatment-sec sec-type="Holotype"><title>Holotype.</title><p>Saxicolous in the upper intertidal on rocks partially buried in sand at the north end of Spanish Bay, Pacific Grove, California, USA (<named-content xmlns:xlink="http://www.w3.org/1999/xlink" content-type="dwc:verbatimCoordinates" xlink:type="simple">36°37.16'N 121°56.52'W</named-content>), <italic>Hughey</italic>, 02 Feb 2014, <italic>UC2050590</italic>. GenBank sequence <ext-link xmlns:xlink="http://www.w3.org/1999/xlink" ext-link-type="gen" xlink:href="KP903972" xlink:type="simple">KP903972</ext-link> (<italic>rbc</italic>L).</p></tp:treatment-sec><tp:treatment-sec sec-type="Isotypes"><title>Isotypes.</title><p><italic>UBC A90632</italic>.</p></tp:treatment-sec><tp:treatment-sec sec-type="Etymology"><title>Etymology.</title><p>This species is named for the biogeographic region in which it is found following the boundaries of <xref ref-type="bibr" rid="B5">Croom et al. (1995)</xref> more closely than those of <xref ref-type="bibr" rid="B35">Valentine (1966)</xref>.</p></tp:treatment-sec><tp:treatment-sec sec-type="Distribution"><title>Distribution.</title><p>Fort Bragg to just south of Ventura Beach, California, USA.</p><p>We did not obtain an SSU sequence from type material of this species. The SSU sequence in GenBank (<ext-link xmlns:xlink="http://www.w3.org/1999/xlink" ext-link-type="gen" xlink:href="KP903907" xlink:type="simple">KP903907</ext-link>) for this species is from another Monterey Peninsula site: Carmel River State Beach.</p><fig id="F2" position="float" orientation="portrait"><label>Figure 2.</label><caption><p>Holotype of <italic><tp:taxon-name><tp:taxon-name-part taxon-name-part-type="genus">Pyropia</tp:taxon-name-part> <tp:taxon-name-part taxon-name-part-type="species">montereyensis</tp:taxon-name-part></tp:taxon-name></italic>. North end of Spanish Bay, Pacific Grove, California, USA, <italic>Hughey</italic>, 02 Feb 2014 (<italic>UC2050590</italic>).</p></caption><graphic xmlns:xlink="http://www.w3.org/1999/xlink" xlink:href="phytokeys-052-001-g002.jpg" position="float" orientation="portrait" xlink:type="simple" id="oo_45749.jpg"/></fig></tp:treatment-sec><ref-list><ref id="B5"><mixed-citation xmlns:xlink="http://www.w3.org/1999/xlink" xlink:type="simple"><person-group><name name-style="western"><surname>Croom</surname><given-names>M</given-names></name><name name-style="western"><surname>Wolotira</surname><given-names>R</given-names></name><name name-style="western"><surname>Henwood</surname><given-names>W</given-names></name></person-group> (<year>1995</year>) <source>Marine Region 15: Northeast Pacific. A global representative system of marine protected areas</source>. <volume>Vol. 4</volume>. <publisher-name>Great Barrier Reef Marine Park Authority, The World Bank, The World Conservation Union (IUCN)</publisher-name>, <publisher-loc>Washington, D.C.</publisher-loc>, <fpage>55</fpage>–<lpage>107</lpage>.</mixed-citation></ref><ref id="B35"><mixed-citation xmlns:xlink="http://www.w3.org/1999/xlink" xlink:type="simple"><person-group><name name-style="western"><surname>Valentine</surname><given-names>JW</given-names></name></person-group> (<year>1966</year>) <article-title>Numerical analysis of marine molluscan ranges on the extratropical northeastern Pacific shelf.</article-title> <source>Limnology and Oceanography</source> <volume>11</volume>: <fpage>198</fpage>–<lpage>211</lpage>. doi: <ext-link ext-link-type="doi" xlink:href="10.4319/lo.1966.11.2.0198" xlink:type="simple">10.4319/lo.1966.11.2.0198</ext-link></mixed-citation></ref></ref-list></tp:taxon-treatment>
