# Supplementary material for: Four new species of Pyropia (Bangiales, Rhodophyta) from the west coast of North America: the Pyropia lanceolata species complex updated
Source: PhytoKeys. 2015 Jun 25;(52):1–22. doi: 10.3897/phytokeys.52.5009 (PMC4549882; doi:10.3897/phytokeys.52.5009)
Supplement: XML Treatment for Pyropia columbiensis [file phytokeys.52.5009-treatment2.xml]

<!DOCTYPE tp:taxon-treatment
  PUBLIC "-//TaxonX//DTD Taxonomic Treatment Publishing DTD v0 20100105//EN" "tax-treatment-NSO.dtd">
<tp:taxon-treatment xmlns:tp="http://www.plazi.org/taxpub"><tp:treatment-meta><kwd-group><label>Taxon classification</label><kwd><named-content content-type="kingdom">Plantae</named-content></kwd><kwd><named-content content-type="order">Bangiales</named-content></kwd><kwd><named-content content-type="family">Bangiaceae</named-content></kwd></kwd-group><mixed-citation publication-type="journal"><person-group><name><surname>Lindstrom</surname><given-names>Sandra C.</given-names></name><name><surname>Hughey</surname><given-names>Jeffery R.</given-names></name><name><surname>Rosas</surname><given-names>Luis E. Aguilar</given-names></name></person-group><article-title>Four new species of <italic><tp:taxon-name><tp:taxon-name-part taxon-name-part-type="genus">Pyropia</tp:taxon-name-part></tp:taxon-name></italic> (<tp:taxon-name><tp:taxon-name-part taxon-name-part-type="order">Bangiales</tp:taxon-name-part></tp:taxon-name>, <tp:taxon-name><tp:taxon-name-part taxon-name-part-type="phylum">Rhodophyta</tp:taxon-name-part></tp:taxon-name>) from the west coast of North America: the <italic><tp:taxon-name><tp:taxon-name-part taxon-name-part-type="genus">Pyropia</tp:taxon-name-part> <tp:taxon-name-part taxon-name-part-type="species">lanceolata</tp:taxon-name-part></tp:taxon-name></italic> species complex updated</article-title><source>PhytoKeys</source><day>25</day><month>6</month><year>2015</year><volume>2015</volume><issue>52</issue><fpage>1</fpage><lpage>22</lpage><pub-id pub-id-type="doi">10.3897/phytokeys.52.5009</pub-id></mixed-citation></tp:treatment-meta><tp:nomenclature><tp:taxon-name>
                        <tp:taxon-name-part taxon-name-part-type="genus">Pyropia</tp:taxon-name-part>
                        <tp:taxon-name-part taxon-name-part-type="species">columbiensis</tp:taxon-name-part>
                    </tp:taxon-name><tp:taxon-authority>S.C. Lindstrom</tp:taxon-authority><tp:taxon-status xmlns:xlink="http://www.w3.org/1999/xlink" xlink:type="simple">sp. nov.</tp:taxon-status><xref ref-type="fig" rid="F3">Fig. 3</xref></tp:nomenclature><tp:treatment-sec sec-type="Description"><title>Description.</title><p>Thalli lanceolate when young, becoming somewhat ovate (rarely obovate) when mature; base cuneate, becoming umbilicate; 50–115 mm thick; males to at least 5.5 cm wide and more than 31 cm long; females to 12 cm wide and more than 28 cm long, but thalli mostly narrower; color uniform throughout the thallus except for reproductive areas, olive-green when fresh, drying to grayish or brownish purple. Thalli dioecious. Spermatangia in packets of 2–4 × 2–4 × 8. Mature zygotosporangia in packets of 2–4 × 2–4 × 2–4. Habitat: mid to high intertidal rock, usually associated with sand. Phenology: winter to early spring (a few thalli may persist as late as mid summer). Distinguished from other species of <italic><tp:taxon-name><tp:taxon-name-part taxon-name-part-type="genus">Pyropia</tp:taxon-name-part></tp:taxon-name></italic> by unique <italic>rbc</italic>L and 18S rRNA gene sequences.</p></tp:treatment-sec><tp:treatment-sec sec-type="Holotype"><title>Holotype.</title><p>Saxicolous in the upper mid intertidal on rocks partially buried in sand at the south end of West Beach, Calvert Island, British Columbia, Canada (<named-content xmlns:xlink="http://www.w3.org/1999/xlink" content-type="dwc:verbatimCoordinates" xlink:type="simple">51°39.14'N 128°08.42'W</named-content>), <italic>S.C. Lindstrom 15596</italic>, 18 Feb 2014, <italic>UBC A90636</italic>. GenBank sequences <ext-link xmlns:xlink="http://www.w3.org/1999/xlink" ext-link-type="gen" xlink:href="KP903995" xlink:type="simple">KP903995</ext-link>, <ext-link xmlns:xlink="http://www.w3.org/1999/xlink" ext-link-type="gen" xlink:href="KP903996" xlink:type="simple">KP903996</ext-link> (<italic>rbc</italic>L), <ext-link xmlns:xlink="http://www.w3.org/1999/xlink" ext-link-type="gen" xlink:href="KP903910" xlink:type="simple">KP903910</ext-link> (SSU).</p></tp:treatment-sec><tp:treatment-sec sec-type="Isotypes"><title>Isotypes.</title><p>SCL 15594 (<italic>UC 2050591</italic>), SCL 15599 (<italic>UBC A90637</italic>), SCL 15600 &amp; 15601 (<italic>UBC A90638</italic>).</p></tp:treatment-sec><tp:treatment-sec sec-type="Etymology"><title>Etymology.</title><p>This species is named for the biogeographic region in which it is found, using the terminology of <xref ref-type="bibr" rid="B35">Valentine (1966)</xref>, but with a modification of the boundaries to extend from Cape Mendocino, California, to the central coast of British Columbia. It also commemorates the centenary of the University of British Columbia herbarium, which was established in early 1916.</p></tp:treatment-sec><tp:treatment-sec sec-type="Distribution"><title>Distribution.</title><p>Calvert Island, British Columbia, Canada, to Cape Mendocino, California, USA.</p><p><italic><tp:taxon-name><tp:taxon-name-part taxon-name-part-type="genus">Pyropia</tp:taxon-name-part> <tp:taxon-name-part taxon-name-part-type="species">montereyensis</tp:taxon-name-part></tp:taxon-name></italic> and <italic><tp:taxon-name><tp:taxon-name-part taxon-name-part-type="genus">Pyropia</tp:taxon-name-part> <tp:taxon-name-part taxon-name-part-type="species">columbiensis</tp:taxon-name-part></tp:taxon-name></italic> are essentially morphologically identical and represent the southern and northern species of a vicariant pair, respectively.</p><fig id="F3" position="float" orientation="portrait"><label>Figure 3.</label><caption><p>Holotype of <italic><tp:taxon-name><tp:taxon-name-part taxon-name-part-type="genus">Pyropia</tp:taxon-name-part> <tp:taxon-name-part taxon-name-part-type="species">columbiensis</tp:taxon-name-part></tp:taxon-name></italic>. South end of West Beach, Calvert Island, British Columbia, Canada, <italic>S.C. Lindstrom 15596</italic>, 18 Feb 2014, <italic>UBC A90636</italic>.</p></caption><graphic xmlns:xlink="http://www.w3.org/1999/xlink" xlink:href="phytokeys-052-001-g003.jpg" position="float" orientation="portrait" xlink:type="simple" id="oo_45750.jpg"/></fig></tp:treatment-sec><ref-list><ref id="B35"><mixed-citation xmlns:xlink="http://www.w3.org/1999/xlink" xlink:type="simple"><person-group><name name-style="western"><surname>Valentine</surname><given-names>JW</given-names></name></person-group> (<year>1966</year>) <article-title>Numerical analysis of marine molluscan ranges on the extratropical northeastern Pacific shelf.</article-title> <source>Limnology and Oceanography</source> <volume>11</volume>: <fpage>198</fpage>–<lpage>211</lpage>. doi: <ext-link ext-link-type="doi" xlink:href="10.4319/lo.1966.11.2.0198" xlink:type="simple">10.4319/lo.1966.11.2.0198</ext-link></mixed-citation></ref></ref-list></tp:taxon-treatment>
