# Supplementary material for: Four new species of Pyropia (Bangiales, Rhodophyta) from the west coast of North America: the Pyropia lanceolata species complex updated
Source: PhytoKeys. 2015 Jun 25;(52):1–22. doi: 10.3897/phytokeys.52.5009 (PMC4549882; doi:10.3897/phytokeys.52.5009)
Supplement: XML Treatment for Pyropia protolanceolata [file phytokeys.52.5009-treatment3.xml]

<!DOCTYPE tp:taxon-treatment
  PUBLIC "-//TaxonX//DTD Taxonomic Treatment Publishing DTD v0 20100105//EN" "tax-treatment-NSO.dtd">
<tp:taxon-treatment xmlns:tp="http://www.plazi.org/taxpub"><tp:treatment-meta><kwd-group><label>Taxon classification</label><kwd><named-content content-type="kingdom">Plantae</named-content></kwd><kwd><named-content content-type="order">Bangiales</named-content></kwd><kwd><named-content content-type="family">Bangiaceae</named-content></kwd></kwd-group><mixed-citation publication-type="journal"><person-group><name><surname>Lindstrom</surname><given-names>Sandra C.</given-names></name><name><surname>Hughey</surname><given-names>Jeffery R.</given-names></name><name><surname>Rosas</surname><given-names>Luis E. Aguilar</given-names></name></person-group><article-title>Four new species of <italic><tp:taxon-name><tp:taxon-name-part taxon-name-part-type="genus">Pyropia</tp:taxon-name-part></tp:taxon-name></italic> (<tp:taxon-name><tp:taxon-name-part taxon-name-part-type="order">Bangiales</tp:taxon-name-part></tp:taxon-name>, <tp:taxon-name><tp:taxon-name-part taxon-name-part-type="phylum">Rhodophyta</tp:taxon-name-part></tp:taxon-name>) from the west coast of North America: the <italic><tp:taxon-name><tp:taxon-name-part taxon-name-part-type="genus">Pyropia</tp:taxon-name-part> <tp:taxon-name-part taxon-name-part-type="species">lanceolata</tp:taxon-name-part></tp:taxon-name></italic> species complex updated</article-title><source>PhytoKeys</source><day>25</day><month>6</month><year>2015</year><volume>2015</volume><issue>52</issue><fpage>1</fpage><lpage>22</lpage><pub-id pub-id-type="doi">10.3897/phytokeys.52.5009</pub-id></mixed-citation></tp:treatment-meta><tp:nomenclature><tp:taxon-name>
                        <tp:taxon-name-part taxon-name-part-type="genus">Pyropia</tp:taxon-name-part>
                        <tp:taxon-name-part taxon-name-part-type="species">protolanceolata</tp:taxon-name-part>
                    </tp:taxon-name><tp:taxon-authority>S.C. Lindstrom &amp; J.R. Hughey</tp:taxon-authority><tp:taxon-status xmlns:xlink="http://www.w3.org/1999/xlink" xlink:type="simple">sp. nov.</tp:taxon-status><xref ref-type="fig" rid="F4">Fig. 4</xref></tp:nomenclature><tp:treatment-sec sec-type="Description"><title>Description.</title><p>Thalli linear to lanceolate, base cuneate; 28–65 mm thick; to 1.2 cm wide and 16 cm long; color uniform throughout the thallus except for reproductive areas: dusky rose. Thalli dioecious. Spermatangia in packets 2 × 2 × 8. Zygotosporangial thalli not observed Habitat: very high intertidal, above <italic><tp:taxon-name><tp:taxon-name-part taxon-name-part-type="genus">Pyropia</tp:taxon-name-part> <tp:taxon-name-part taxon-name-part-type="species">lanceolata</tp:taxon-name-part></tp:taxon-name></italic> and <italic><tp:taxon-name><tp:taxon-name-part taxon-name-part-type="genus">Pyropia</tp:taxon-name-part> <tp:taxon-name-part taxon-name-part-type="species">montereyensis</tp:taxon-name-part></tp:taxon-name></italic> when they co-occur. Phenology: Winter to early spring. Distinguished from other species of <italic><tp:taxon-name><tp:taxon-name-part taxon-name-part-type="genus">Pyropia</tp:taxon-name-part></tp:taxon-name></italic> by unique <italic>rbc</italic>L and 18S rRNA gene sequences.</p></tp:treatment-sec><tp:treatment-sec sec-type="Holotype"><title>Holotype.</title><p>Saxicolous in the uppermost intertidal, above <italic><tp:taxon-name><tp:taxon-name-part taxon-name-part-type="genus">Pyropia</tp:taxon-name-part> <tp:taxon-name-part taxon-name-part-type="species">lanceolata</tp:taxon-name-part></tp:taxon-name></italic>, northeast side of Morro Rock, Morro Bay, California, USA (<named-content xmlns:xlink="http://www.w3.org/1999/xlink" content-type="dwc:verbatimCoordinates" xlink:type="simple">35°22.29'N 120°51.98'W</named-content>), <italic>J.R. Hughey</italic>, 04 Apr 2012, <italic>UBC A90634</italic>. GenBank sequences <ext-link xmlns:xlink="http://www.w3.org/1999/xlink" ext-link-type="gen" xlink:href="KP904006" xlink:type="simple">KP904006</ext-link> (<italic>rbc</italic>L), <ext-link xmlns:xlink="http://www.w3.org/1999/xlink" ext-link-type="gen" xlink:href="KP903909" xlink:type="simple">KP903909</ext-link> (SSU).</p></tp:treatment-sec><tp:treatment-sec sec-type="Etymology"><title>Etymology.</title><p>This species is named for its basal position in the phylogeny of the <italic><tp:taxon-name><tp:taxon-name-part taxon-name-part-type="genus">Pyropia</tp:taxon-name-part> <tp:taxon-name-part taxon-name-part-type="species">lanceolata</tp:taxon-name-part></tp:taxon-name></italic> complex.</p></tp:treatment-sec><tp:treatment-sec sec-type="Distribution"><title>Distribution.</title><p>Thus far known only from Spanish Bay, Monterey Peninsula, and northeast side of Morro Rock, Morro Bay, California, USA.</p><fig id="F4" position="float" orientation="portrait"><label>Figure 4.</label><caption><p>Holotype of <italic><tp:taxon-name><tp:taxon-name-part taxon-name-part-type="genus">Pyropia</tp:taxon-name-part> <tp:taxon-name-part taxon-name-part-type="species">protolanceolata</tp:taxon-name-part></tp:taxon-name></italic>. Northeast side of Morro Rock, Morro Bay, California, USA, <italic>J.R. Hughey</italic>, 04 Apr 2012, <italic>UBC A90634</italic>.</p></caption><graphic xmlns:xlink="http://www.w3.org/1999/xlink" xlink:href="phytokeys-052-001-g004.jpg" position="float" orientation="portrait" xlink:type="simple" id="oo_45751.jpg"/></fig><!--PageBreak--><!--PageBreak--></tp:treatment-sec></tp:taxon-treatment>
