# Supplementary material for: Four new species of Pyropia (Bangiales, Rhodophyta) from the west coast of North America: the Pyropia lanceolata species complex updated
Source: PhytoKeys. 2015 Jun 25;(52):1–22. doi: 10.3897/phytokeys.52.5009 (PMC4549882; doi:10.3897/phytokeys.52.5009)
Supplement: XML Treatment for Pyropia bajacaliforniensis [file phytokeys.52.5009-treatment4.xml]

<!DOCTYPE tp:taxon-treatment
  PUBLIC "-//TaxonX//DTD Taxonomic Treatment Publishing DTD v0 20100105//EN" "tax-treatment-NSO.dtd">
<tp:taxon-treatment xmlns:tp="http://www.plazi.org/taxpub"><tp:treatment-meta><kwd-group><label>Taxon classification</label><kwd><named-content content-type="kingdom">Plantae</named-content></kwd><kwd><named-content content-type="order">Bangiales</named-content></kwd><kwd><named-content content-type="family">Bangiaceae</named-content></kwd></kwd-group><mixed-citation publication-type="journal"><person-group><name><surname>Lindstrom</surname><given-names>Sandra C.</given-names></name><name><surname>Hughey</surname><given-names>Jeffery R.</given-names></name><name><surname>Rosas</surname><given-names>Luis E. Aguilar</given-names></name></person-group><article-title>Four new species of <italic><tp:taxon-name><tp:taxon-name-part taxon-name-part-type="genus">Pyropia</tp:taxon-name-part></tp:taxon-name></italic> (<tp:taxon-name><tp:taxon-name-part taxon-name-part-type="order">Bangiales</tp:taxon-name-part></tp:taxon-name>, <tp:taxon-name><tp:taxon-name-part taxon-name-part-type="phylum">Rhodophyta</tp:taxon-name-part></tp:taxon-name>) from the west coast of North America: the <italic><tp:taxon-name><tp:taxon-name-part taxon-name-part-type="genus">Pyropia</tp:taxon-name-part> <tp:taxon-name-part taxon-name-part-type="species">lanceolata</tp:taxon-name-part></tp:taxon-name></italic> species complex updated</article-title><source>PhytoKeys</source><day>25</day><month>6</month><year>2015</year><volume>2015</volume><issue>52</issue><fpage>1</fpage><lpage>22</lpage><pub-id pub-id-type="doi">10.3897/phytokeys.52.5009</pub-id></mixed-citation></tp:treatment-meta><tp:nomenclature><tp:taxon-name>
                        <tp:taxon-name-part taxon-name-part-type="genus">Pyropia</tp:taxon-name-part>
                        <tp:taxon-name-part taxon-name-part-type="species">bajacaliforniensis</tp:taxon-name-part>
                    </tp:taxon-name><tp:taxon-authority>L.E. Aguilar Rosas &amp; J.R. Hughey</tp:taxon-authority><tp:taxon-status xmlns:xlink="http://www.w3.org/1999/xlink" xlink:type="simple">sp. nov.</tp:taxon-status><xref ref-type="fig" rid="F5">Fig. 5</xref><!--PageBreak--><!--PageBreak--><!--PageBreak--></tp:nomenclature><tp:treatment-sec sec-type="Description"><title>Description.</title><p>Thalli broadly lanceolate to ovate, sometimes irregularly lobed, base becoming cordate with age; 45–115 mm thick; 1–5 cm wide to at least 15 cm long; monostromatic, with one or two chloroplasts per cell; margin ruffled, often irregular in outline; color pale dusky pink (in California) or lilac gray (Baja California). Monoecious. Spermatangial packets 4 × 4 × 8, cream-colored, variable in shape, mostly marginal in distal portion of thalli but sometimes forming submarginal streaks. Zygotosporangial packets 2–4 × 2–4 × 2–4, appearing as small pinkish speckles because of intermixing of reproductive and vegetative cells. Habitat: upper intertidal rock. Phenology: late winter to late spring. Distinguished from other species of <italic><tp:taxon-name><tp:taxon-name-part taxon-name-part-type="genus">Pyropia</tp:taxon-name-part></tp:taxon-name></italic> by unique <italic>rbc</italic>L and 18S rRNA gene sequences.</p></tp:treatment-sec><tp:treatment-sec sec-type="Holotype"><title>Holotype.</title><p>Upper intertidal rock, Playa Saldamando, Baja California, Mexico (<named-content xmlns:xlink="http://www.w3.org/1999/xlink" content-type="dwc:verbatimCoordinates" xlink:type="simple">31°55.60'N 116°45.30'W</named-content>), <italic>L.E. Aguilar Rosas &amp; R. Aguilar Rosas 764</italic>, 21 May 2002, <italic>UC 1966778</italic>. GenBank sequences <ext-link xmlns:xlink="http://www.w3.org/1999/xlink" ext-link-type="gen" xlink:href="HQ687535" xlink:type="simple">HQ687535</ext-link> (<italic>rbc</italic>L), <ext-link xmlns:xlink="http://www.w3.org/1999/xlink" ext-link-type="gen" xlink:href="DQ084424" xlink:type="simple">DQ084424</ext-link>, <ext-link xmlns:xlink="http://www.w3.org/1999/xlink" ext-link-type="gen" xlink:href="DQ084425" xlink:type="simple">DQ084425</ext-link> (SSU).</p></tp:treatment-sec><tp:treatment-sec sec-type="Isotypes"><title>Isotypes.</title><p><italic>UC 1966778</italic>, <italic>UBC A90700</italic>.</p></tp:treatment-sec><tp:treatment-sec sec-type="Etymology"><title>Etymology.</title><p>The specific epithet refers to the provenance of the type material, where it is especially abundant in spring.</p></tp:treatment-sec><tp:treatment-sec sec-type="Distribution"><title>Distribution.</title><p>Moss Landing, California, USA; Playa Saldamando and Faro de San Miguel, Baja California, Mexico.</p><fig id="F5" position="float" orientation="portrait"><label>Figure 5.</label><caption><p>Holotype of <italic><tp:taxon-name><tp:taxon-name-part taxon-name-part-type="genus">Pyropia</tp:taxon-name-part> <tp:taxon-name-part taxon-name-part-type="species">bajacaliforniensis</tp:taxon-name-part></tp:taxon-name></italic>. Playa Saldamando, Baja California, Mexico, <italic>L.E. Aguilar Rosas &amp; R. Aguilar Rosas 764</italic>, 21 May 2002, <italic>UC 1966778</italic>. Scale bar 2.5 cm.</p></caption><graphic xmlns:xlink="http://www.w3.org/1999/xlink" xlink:href="phytokeys-052-001-g005.jpg" position="float" orientation="portrait" xlink:type="simple" id="oo_45752.jpg"/></fig></tp:treatment-sec></tp:taxon-treatment>
